# Supplementary material for: Post‐COVID immunity in patients with solid tumor or hematological malignancies treated with SARS‐CoV‐2 monoclonal antibodies
Source: Immun Inflamm Dis. 2024 Dec 10;12(12):e70039. doi: 10.1002/iid3.70039 (PMC11632117; doi:10.1002/iid3.70039)
Supplement: Supplementary file 2 — Supporting information. [file IID3-12-e70039-s001.xlsx]

## Sheet: sample data
Visit	Subject ID	Date Sample	mAb therapy date	days from mAb therapy	days post-infection	ELISA S (OD)	ELISA RBD (OD)	ELISA N (OD)	Neut Wuhan (IC50)	Neut Delta (IC50)	Neut Omicron BA.1 (IC50)	Neut BA.2 (IC50)	Neut BA.5 (IC50)	Viral Load (CRISPR_a.u.)	IgG1_Spike (MFI)	IgG1_N (MFI)	IgG2_Spike (MFI)	IgG2_N (MFI)	IgG3_Spike (MFI)	IgG3_N (MFI)	IgG4_Spike (MFI)	IgG4_N (MFI)	IgM_Spike (MFI)	IgM_N (MFI)	ADCP	ADCD	ADNKA:CD107a	ADNKA:TNFa	ADNKA:IFNg	%CD8 ICS IL2_S PROT Complete	% CD8 ICS IFNy_S PROT Complete	% CD4 ICS IL2_S PROT Complete	% CD4 ICS IFNy_S PROT Complete	% CD4 ICS IL17A_S PROT Complete	% CD4 ICS IL21_S PROT Complete	(%) CD19	(%) CD3	(%) CD4	(%) CD8	Total CD4 NN AIM as % of total CD4 NN	AIM CM as % of CD4 Non-Naïve	AIM EMRA as % of CD4 Non-Naïve	AIM EM1 as % of CD4 Non-Naïve	AIM EM2 as % of CD4 Non-Naïve	AIM EM3 as % of CD4 Non-Naïve	Total CD4 AIM Memory Cells as% of NN	AIM Naive as % of CD4 Non-Naïve	AIM cTfh as % of CD4 Non-Naïve	AIM Other (Th2) as % of CD4 Non-Naïve
1	57.1	2021-05-20	2021-02-14	95	125	2.509	2.6655	1.3525	1739	16	16	16	16	10711	9718.25	8180.5	45	162	82.5	500	31.5	40.25	56	162	48992.4	178.728	396.641	446.53	446.53	0.212102	0.0714981	0.05	0.0985461	0.012	0.05	1.00817	78.0877	35.5237	39.37	2.02939	0.107558	0.670509	0.791447	0.01	0.445341	2.02202	1.60415	0.0645346	0.00736266
2	57.2	2021-08-20	2021-02-14	187	217	3.032	2.803	0.65	1650	16	16	16	16	11923.7	5676	6394.5	88	1286.5	158.5	367	42.75	57.5	1911.5	1269	158180	465.306	259.476	343.635	491.242							1.93849	78.32	29.7534	44.9261	2.2365	0.0438949	0.542693	1.12252	0.0146316	0.454242	2.17798	1.85086	0.131685	0.0293735
3	57.3	2021-10-04	2021-02-14	232	262	2.908	2.213	0.615	628.75	16	16	16	16	8811	4250.25	6322	107.75	647.75	329	350	38.5	46.25	405.5	702.75	50597.8	0	286.606	306.058	500.948
4	57.4	2022-11-11	2021-02-14	635	665	2.686	2.431	0.128	12469.3	17124	192.2	4124	4497	6210	36053.8	5169.5	666	3276	235	74.5	96.5	125.5	2405.5	4203.75	318918	0	1679.39	1552	5691.5	0.0854605	3.52197	0.134824	0.161397	0.05	0.05	85.0512	7.31956	29.6291	41.1251	7.85689	0.01	0.803751	4.97374	0.01	2.01243	7.78991	3.92036	0.0669792	0
1	59.1	2021-06-11	2021-02-27	104	122	1.973	1.841	0.36	6750	16	505	86	16	9421	12605.8	1652.25	2933.25	73950.5	222.5	8898.5	255.75	3235	1036	12578.8	2986.04	336.656	239.839	295.134	284.713							3.65518	47.4207	10.0908	59.2706	0.874494	0.01	0.13557	0.590399	0.01	0.146674	0.872643	1.01562	0	0.01
2	59.2	2022-08-18	2021-02-27	537	555	1.895	1.458	0.301	952	1098	16	66.65	24.07	8862.33	18833.8	6464	1810.5	3371.25	161.5	253	1897.75	141.5	389.25	1893	98202.2	405.842	245.276	640.25	486.297	0.05	0.011	0.203973	0.192766	0.05	0.05	1.27401	77.2965	16.9345	66.3556	1.08156	0.01	0.199137	0.742924	0.01	0.173559	1.10427	0.213407	0.00198309	0.0173013
1	108.1	2021-11-28	2021-09-18	71	72	1.704	1.079	1.583	2269	2422	16	16	16	17146.3	15529	8461.25	256.25	8590	343.75	2502	131.75	3049.25	18334.5	12467	34611.3	321.218	335.894	374.904	438.903
2	108.2	2022-08-22	2021-09-18	338	339	2.088	1.464	2.26	312	1386	152.2	102.2	608.7	13265.7	1581.5	24543.5	337	2967.75	32	134.75	44.75	115	749.5	17383.2	128421	280.745	328.197	616.5	364.169	0.05	0.05	0.05	0.05	0.05	0.05	11.1576	74.6553	22.7974	18.2023	0.0492746	0.01	0.0238853	0.0213111	0.01	0.01	0.0407575	0.0638969	0.00685102	0.0425858
1	113.1	2021-12-08	2021-08-11	119	120	1.513	1.56	0.115	315.4	644	16	16	16	6328.67	1659.5	1120	31.75	135	99.75	380	22.5	28	420.75	135	12234	258.098	171.946	152.647	152.647	0.05	0.05	0.05	0.05	0.05	0.05	1.35399	77.7624	16.879	52.8381	0.617773	0.0327493	0.01	0.546562	0.024562	0.0323908	0.605273	0.209367	0.0288754	0.0250014
1	114.1	2021-12-08	2021-08-26	104	106	2.36	2.844	1.359	5142	8692	686.8	798.7	989.9	3595	15959.5	7810.25	89	228	350.5	502.5	37	48.5	2599	228	625868	0	973.054	1916.03	1916.03	0.05	0.05	0.05	0.05	0.05	0.05	22.3184	58.1033	25.7353	46.0961	2.89835	0.01	0.223632	2.09932	0.0108073	0.551341	2.8851	1.72461	0.130907	0.0540365
2	114.2	2022-01-05	2021-08-26	132	134	2.87	2.678	1.224	1699	3022	278.8	141.3	342.2	2917.33	31626	15924.5	542	3396.5	289.75	518.5	110	170.75	7791	4561.5	324760	4574.1	594.512	227.696	469.318	0.05	0.0752363	0.008	0.183	0.0387535	0.05	17.8701	60.5192	35.7782	40.0678	2.70497	0.01	0.263241	2.11525	0.01	0.338321	2.70497	2.08743	0.0557637	0
3	114.3	2022-10-21	2021-08-26	421	423	2.369	2.144	2.298	434.1	1594	752.8	423.8	188.6	3851.33	16473.2	28230.5	1335	3082.5	98.5	119	142.5	221	3711.5	8595	200424	473.386	252.588	605.5	366.035	0.0776621	0.14004	0.174128	0.175639	0.0782311	0.05	22.9456	61.9992	28.2403	39.1427	1.50191	0.0111761	0.0524356	1.33751	0.0112051	0.134142	1.54647	2.69757	0.0781453	0.00373503
1	control	2021-08-25	NA	NA	6	3.049	2.401	0.82	28507	29262	5984	4323	4671	3323.67	12739.5	11136.5	792	2643	139.75	1853.5	11446.5	72	12957.5	8243	978600	0	272.328	388.05	507.045							4.29148	84.6393	9.45312	49.25	0.253848	0	0.0318776	0.190093	0	0.0318776	0.253848	0.157043	0.0318776	0
1	control	2021-11-05	NA	NA	Unknown	0.3	0.33	0.548	16	16	16	16	16	3515	34	585.75	62	540	41.5	202.25	25.25	36.5	117.5	2358	0	32.5464	0	0	0	0.05	0.049	0.017	0.05	0.0949383	0.05	2.25227	83.4059	16.3129	43.6868	0.509451	0	0.130984	0.385605	0	0.126295	0.642885	0.298771	0	0.00858295
2	control	2022-01-31	NA	NA	325	3.01	3.435	2.958	4535.67	6809	1625	551.4	607.4	3259.33	8959	2353.75	265	859.25	274.75	831.5	24.75	29.25	3305.5	1611	334395	578.968	398.582	93.884	460.938	0.347375	0.05	0.605071	0.28123	1.52021	0.05	9.72661	62.994	15.7191	25.8175	0.963952	0	0.33192	0.413249	0	0.26625	1.01142	0.448977	0.061586	0
1	control	2021-12-15	NA	NA	Unknown	2.9	3.379	0.292	4236.5	1360	1276	612.4	373.8	3017	31486.8	92	748.25	3060.75	156	98.75	1709	131.25	21957	8839.5	635122	16264.2	276.649	116.756	642.407	0.05	0.05	0.05	0.05	0.05	0.05	10.1557	77.4959	10.9556	28.383	0.063599	0	0.104063	0.0423773	0	0.173152	0.319593	0.01	0.0277017	0.0207598
1	control	2022-01-31	NA	NA	Unknown	3.097	2.522	0.567	23347	14026	3989	9874	10379	3611	38033.8	1152.75	472.25	2938.75	113.5	69	80	114.5	12259.5	14903	29845	0	338.268	446.757	519.005	0.05	0.190452	0.05	0.28123	0.273	0.05	5.06472	76.2677	10.7405	23.5634	0.621405	0.0216497	0.250792	0.328386	0	0.265583	0.866411	0.421844	0	0.0216497
	mAB samples
	control samples
[truncated: 32 more columns]

## Sheet: patient data
Paitent ID	Age	Sex	Ethnicity	Race	Cancer type	Chemo/Hormonal Rx	Lines of Rx.	Myelosuppressive/ Lympholytic	Radiation	Comorbidities	Smoking Status	Height m	weight kg	Vax Status	Vax type	Vax 1 date	Vax 2 date	Booster Date	Hx of COVID	COVID diagnosis	Date of pos. PCR	COVID Symptoms	ER visit	Hospitalization	Mechanical ventillation	COVID therapeutics received	Date of visit 1	Date of visit 2	Date of visit 3
57	52	M	Non hispanic	Black/ African American	renal cell cancer (left) stg 2, dx. 6/2018 small lymphocytic lymphoma stg 4, dx 4/2019	Rituximab 11/2019 Ibrutinib/Ritux 9/2020 - 1/2021	2 lines	H	None	Immunosuppression	forner smoker	1.803	118.4	Completed	Pfizer	7/16/2021 Pfizer	8/6/2021 Pfizer	1/7/2022 Pfizer	Yes	PCR	2021-01-15	dyspnea, fatigue, tachycardia	2/4/2021	2/12/2021- 2/22/2021, 2/25/2021- 3/8/2021	Bipap	Remdesivir, dex, convalescent plasma 2/14/2021. Bamlanivimab 3/6/2021.	2021-05-20	2021-08-20	2021-10-04
59	66	F	Non hispanic	White/Caucasian	Non-Hodgkin's Lymphoma (UNK); Follicular B Cell, grade 3, dx 7/2011; Small Lymphocytic Lymphoma 6/3/2019 mets. To bone; Basal Cell Carcinoma 12/18; diffuse large B-Cell Lymphoma (UNK);CLL (UNK)	R-CHOP 7/2011-11/2011, Rituxan 9/2012- 6/2013, Benda/Ritux 6/2017- 10/2017, Rituxan 2/2018-11/2018, Idelalisib1/2019- ? Rituxan 6/2019-10/2019, Venetoclax 12/2019 - 3/2021 Obinutuzumab 2/2020-7/2020,	3 lines	H	none	Type 2 Diabetes Melitus, hypogammaglobulinemia, hypothyroidism, hyperlipidemia, fibromyalgia, GERD, Obesity, HTN, immunocomprimised, Pulmonary embolism	never smoker	1.499	62.6	Completed	Pfizer	6/30/2021 Pfizer	7/28/2021 Pfizer	10/5/2021 Pfizer	Yes	Rapid test	2021-02-09	shortness of breath, fever, cough, pneumonia, hypoxia, chest pain, sweats, nausea	2/20/2021 3/4/2021 6/8/2021	2/20/21- 2/26/2021 3/4/2021- 3/14/2021, 5/12/2021- 5/19/2021, 6/8/2021- 6/22/2021	Bipap, Nasal Cannula 2L	bamlanivimab (2/27/2021), IVIG and steroids	2021-06-11	2022-08-18	N/A
108	55	F	non hispanic	Black/ African American	colon ca stg IV dx 10/2014	5FU/avastin 12/2017-1/2019; irinotecan/aloxi 2/2019-6/2019	2 lines	I	pelvis, chest	osteoarthritis	current smoker	1.651	123	unvaccinated	N/A	N/A	N/A	N/A	yes	PCR	2021-09-17	cough, congestion	No	no	No	casirivimab/imdevimab 9/18/2021	2021-11-29	N/A	N/A
113	40	F	non hispanic	black/african american	breast ca stg IV dx 6/2021	taxol 7/21-10/21; ddAC 10/21-current	1st line?	H	none	None	never smoker	1.651	114	completed	pfizer	2021-08-20	2021-11-24	___	Yes	PCR	2021-08-10	loss of taste/smell, poor appetite	No	No	No	regeneron	2021-12-08	N/A	N/A
114	64	M	non hispanic	black/african american	Multiple myeloma dx 12/2018	RVD 5/2018-8/2018; revlimid 11/2018-8/2019; zometa 12/2018-current	1st line, maintenance, maintenance	L	none	type 2 diabetes, asthma	current smoker	1.702	73.1	completed	pfizer	2021-08-10	2021-11-30	___	yes	PCR	2021-08-24	productive cough, diarrhea, N/V, headache	2021-08-24	No	No	CASiRiViMAB	2021-12-08	2022-01-05	2022-10-21
control	65	F	Non hispanic	Black/ African Americamn	Colon cancer mets. To liver and lung stg. 4	Fulfox oct 2021-Nov 2021	1st line	I	none	HTN, Tachycardia, CKD3, DVT of right lower etremity	Former smoker	1.676	61.4	Completed	Moderna/Pfizer	1/23/2021 Moderna	2/20/2021 Moderna	1/6/2022 Pfizer	Yes	PCR test	2021-08-19	none	None	Yes, but related to cancer pain	None	UNK	2021-08-25	N/A	N/A
control	50	F	non hispanic	Black/ African American	Hodgkin Lymphoma, stg III dx 8/2021	bleo/Dtic/doxo/eto/vimblastin 9/2021-11/2021	1st line	I	none	HTN, hypothyroidism, minimal change disease, dislipidemia	current smoker	1.651	58.3	Completed	pfizer	2021-08-13	UNK	UNK	No	N/A	N/A	N/A	N/A	N/A	N/A	N/A	2021-11-05	N/A	N/A
control	42	F	non hispanic	Other, Black/ African American	breast ca stg IIIB dx 9/2020	taxol/trastuzumab/pertuzumab 10/2020-1/2021; trastuzumab/pertuzumab 1/2021-2/2021; XRT 3/21-5/21; T-DM1 3/21-current	4 lines	I	chest	None	never smoker	1.549	109.3	Completed	Moderna	8/20/221	2021-10-19	___	Yes	PCR test	2022-01-03	UNK	No	No	No	None	2021-11-24	2022-01-31	N/A
control	65	M	non hispanic	white/ caucasian	Kidney cancer stage IV dx 4/23/2019	ipi/nivo 9/2019-3/2020; nivo 1/2020-3/2020 pembro/axtinib 3/2020- 1/2022	1st line, maintenance, 2nd line		L chest	HTN, CKD 5, COPD	current smoker	1.93	113.4	completed	pfizer	2021-02-25	2021-03-18	2021-10-20	no	N/A	N/A	N/A	N/A	N/A	N/A	N/A	2021-12-15
control	37	F	non hispanic	white/ caucasion	breast cancer stg IIA dx 2/2019	taxol, herceptin/perjeta, taxane, nab paclitaxel 3/2021-5/2021 ado trastzumab, zoladex 8/2021- current anastrozole 9/2021- current	1st line, second line		none	none	never smoker	1.753	83.5	completed	pfizer	2022-01-05	2022-01-26	___	no	N/A	N/A	N/A	N/A	N/A	N/A	N/A	2022-01-31
	mAB cohort group
	control group
